# Supplementary material for: Novel Wild-Type Pediococcus and Lactiplantibacillus Strains as Probiotic Candidates to Manage Obesity-Associated Insulin Resistance
Source: Microorganisms. 2024 Jan 23;12(2):231. doi: 10.3390/microorganisms12020231 (PMC10891751; doi:10.3390/microorganisms12020231)
Supplement: Supplementary file 1 [file microorganisms-12-00231-s001.zip]

Archive with 1 entries (1 files):
- microorganisms-2765611-supplementary.pdf
